# Supplementary material for: In Vitro Fecal Fermentation Patterns of Arabinoxylan from Rice Bran on Fecal Microbiota from Normal-Weight and Overweight/Obese Subjects
Source: Nutrients. 2021 Jun 15;13(6):2052. doi: 10.3390/nu13062052 (PMC8232586; doi:10.3390/nu13062052)
Supplement: Supplementary file 1 [file nutrients-13-02052-s001.zip]

Archive with 1 entries (1 files):
- nutrients-1213360-supplementary.pdf
